# Supplementary material for: Three-Dimensional-Printed Molds from Water-Soluble Sulfate Ceramics for Biocomposite Formation through Low-Pressure Injection Molding
Source: Materials (Basel). 2023 Apr 13;16(8):3077. doi: 10.3390/ma16083077 (PMC10145792; doi:10.3390/ma16083077)
Supplement: Supplementary file 1 [file materials-16-03077-s001.zip]

Archive with 1 entries (1 files):
- materials-2303067-supplementary.pdf
